# Supplementary material for: Redox dependent metabolic shift in Clostridium autoethanogenum by extracellular electron supply
Source: Biotechnol Biofuels. 2016 Nov 16;9:249. doi: 10.1186/s13068-016-0663-2 (PMC5112729; doi:10.1186/s13068-016-0663-2)
Supplement: Supplementary file 1 — Additional file 1: Table S1. The metabolic model of C. autoethanogenum that was used for flux balance analysis. [file 13068_2016_663_MOESM1_ESM.xlsx]

## Sheet: metabolites
abbreviation	officialName	formula	charge	casNumber	formulaNeutral	CompoundNames	KeggID
13-PG	3-Phospho-D-glyceroyl phosphate	C3H4O10P2	-4	38168-82-0	C3H8O10P2	1,3-bis-phosphoglycerate/ 3-Phospho-D-glyceroyl phosphate/ (R)-2-Hydroxy-3-(phosphonooxy)-1-monoanhydride with phosphoric propanoic acid/ 1,3-bisphosphoglycerate	C00236
2,3-BDO	2,3-butanediol	C4H10O2	0	513-85-9		2,3-Butylene glycol, Dimethylene glycol, 2,3-Dihydroxybutane, Butan-2,3-diol	C03044
2,3-BDO_ex	2,3-butanediol (extracellular)	C4H10O2	0	513-85-9		2,3-Butylene glycol, Dimethylene glycol, 2,3-Dihydroxybutane, Butan-2,3-diol	C03044
2-OXO	2-Oxoglutarate	C5H4O5	-2	328-50-7	C5H6O5	Oxoglutaric acid/ 2-Ketoglutaric acid/ alpha-Ketoglutarate/ alpha-Ketoglutaric Acid	C00026
2-OXO_YE	2-Oxoglutarate from yeast extract	C5H4O5	-2	328-50-7	C5H6O5	Oxoglutaric acid/ 2-Ketoglutaric acid/ alpha-Ketoglutarate/ alpha-Ketoglutaric Acid	C00026
2-OXO_YE_ex	2-Oxoglutarate from yeast extract (extracellular)	C5H4O5	-2	328-50-7	C5H6O5	Oxoglutaric acid/ 2-Ketoglutaric acid/ alpha-Ketoglutarate/ alpha-Ketoglutaric Acid	C00026
2-PG	D-Glycerate 2-phosphate	C3H4O7P	-3	None	C3H7O7P	2-phosphoglyceric acid/ 2-Phospho-D-glycerate	C00631
3-PG	3-Phospho-D-glycerate	C3H4O7P	-3	None	C3H7O7P	D-Glycerate 3-phosphate/ 3-Phosphoglycerate/ 3-phosphoglyceric acid	C00197
3-PG_YE	3-Phospho-D-glycerate from yeast extract	C3H4O7P	-3	None	C3H7O7P	D-Glycerate 3-phosphate/ 3-Phosphoglycerate/ 3-phosphoglyceric acid	C00197
3-PG_YE_ex	3-Phospho-D-glycerate from yeast extract (extracellular)	C3H4O7P	-3	None	C3H7O7P	D-Glycerate 3-phosphate/ 3-Phosphoglycerate/ 3-phosphoglyceric acid	C00197
ACA	acetaldehyde	C2H4O	0	75-07-0		Acetaldehyde, Ethanal	C00084
AC-CoA	Acetyl-CoA	C23H34N7O17P3S	-4	72-89-9	C23H38N7O17P3S	Acetyl coenzyme A	C00024
AC-CoA_YE	Acetyl-CoA from yeast extract	C23H34N7O17P3S	-4	72-89-9	C23H38N7O17P3S	Acetyl coenzyme A	C00024
AC-CoA_YE_ex	Acetyl-CoA from yeast extract (extracellular)	C23H34N7O17P3S	-4	72-89-9	C23H38N7O17P3S	Acetyl coenzyme A	C00024
acetate	Acetate	C2H3O2	-1	71-50-1	C2H4O2	vinegar/ Ethylic acid/ Vinegar acid/ Methanecarboxylic acid/ Acetic acid/ Ethanoic acid	C00033
acetate_ex	acetate (extracellular)	C2H3O2	-1	71-50-1	C2H4O2	vinegar/ Ethylic acid/ Vinegar acid/ Methanecarboxylic acid/ Acetic acid/ Ethanoic acid	C00033
AcLac	acetolactate	C5H7O4	-1	71698-08-3	C5H8O4	aceto lactic acid, (2S)-2-Hydroxy-2-methyl-3-oxobutanoic acid, α-Acetolactate	C00900
ACP	Acetyl phosphate	C2H3O5P	-2	19926-71-7	C2H5O5P		C00227
AcTn	(R)-acetoin	C4H8O2	0	513-86-0		3-Hydroxybutanone, Acetyl methyl carbinol	C00810
ADP	ADP	C10H12N5O10P2	-3	58-64-0	C10H15N5O10P2	Adenosine 5'-diphosphate	C00008
AMP	AMP	C10H12N5O7P	-2	61-19-8	C10H14N5O7P	Adenosine 5'-monophosphate/ Adenylic acid/ Adenylate/ 5'-AMP/ 5'-Adenylic acid/ 5'-Adenosine monophosphate/ Adenosine 5'-phosphate	C00020
ATP	ATP	C10H12N5O13P3	-4	56-65-5	C10H16N5O13P3	Adenosine 5'-triphosphate/ 5'-adenylate triphosphate	C00002
Biomass	biomass	-	-	-	C35.2H59.5N7.9O24.0P3.4S0.2	-	-
cathode_electron	cathodic electron	-	-	-		-	-
CIT	citrate	C6H5O7	-3	77-2-9	C6H8O7	citric acid, 2-hydroxypropane-1,2,3-tricarboxylic acid	C00158
CO	carbon monoxide	CO	0	630-08-0		Carbon monooxide, Carbonous oxide, Carbon(II) oxide, Carbonyl, Flue gas	C00011
CO2	CO2	CO2	0	124-38-9		Carbonic anhydride/ Carbon dioxide	C00011
CO2_ex	(extracellular)	CO2	0	124-38-9		Carbonic anhydride/ Carbon dioxide	C00011
CoFeSP	corrinoid iron-sulfur protein
DHAP	Dihydroxyacetone phosphate	C3H5O6P	-2	57-04-5	C3H7O6P	Glycerone phosphate	C00111
E-4P	D-Erythrose 4-phosphate	C4H7O7P	-2	585-18-2	C4H9O7P	4-phospho D-erythrose	C00279
E-4P_YE	D-Erythrose 4-phosphate from yeast extract	C4H7O7P	-2	585-18-2	C4H9O7P	4-phospho D-erythrose	C00279
E-4P_YE_ex	D-Erythrose 4-phosphate from yeast extract (extracellular)	C4H7O7P	-2	585-18-2	C4H9O7P	4-phospho D-erythrose	C00279
ethanol	Ethanol	C2H6O	0	64-17-5		Ethyl alcohol/ Methylcarbinol	C00469
ethanol_ex	ethanol (extracellular)	C2H6O	0	64-17-5		Ethyl alcohol/ Methylcarbinol	C00469
F-16-BP	D-Fructose 1,6-bisphosphate	C6H10O12P2	-4	488-69-7	C6H14O12P2	fructose-1,6-bisphosphate/ fructose diphosphate/ beta-D-fructofuranose-1,6-diphosphate/ fbp	C00354
F1P	D-Fructose 1-phosphate	C6H11O9P	-2		C6H13O9P	D-Fructose 1-phosphoric acid/ Neuberg ester/ beta-D-Fructose 1-phosphate
F6P	D-Fructose 6-phosphate	C6H11O9P	-2	643-13-1	C6H13O9P	D-Fructose 6-phosphoric acid/ Neuberg ester/ beta-D-Fructose 6-phosphate	C00085
Fdox	Ferredoxin oxidised					2Fe-2S ferredoxin
Fdred	Ferredoxin reduced					2Fe-2S ferredoxin
formate	formate	CHO2	-1	64-18-6	CH2O2	methanoate, formic acid anion	C00058
formyl-THF	10-Formyltetrahydrofolate	C20H23N7O7	0	2800-34-2		10-Formyl-THF	C00234
fruc_ex	fructose (extracellular)	C6H12O6	0	57-48-7		D-fructose	C00095
FUM	Fumarate	C4H2O4	-2	110-17-8	C4H4O4	boletic acid/ allomaleic acid/ Fumaric acid/ Trans-butenedioic acid	C00122
G6P	D-Glucose 6-phosphate	C6H11O9P	-2	56-73-5	C6H13O9P	Glucose 6-phosphate/ Robinson ester/ alpha-D-Glucose 6-phosphate	C00092
G6P_YE	D-Glucose 6-phosphate from yeast extract	C6H11O9P	-2	56-73-5	C6H13O9P	Glucose 6-phosphate/ Robinson ester/ alpha-D-Glucose 6-phosphate	C00092
G6P_YE_ex	D-Glucose 6-phosphate from yeast extract (extracellular)	C6H11O9P	-2	56-73-5	C6H13O9P	Glucose 6-phosphate/ Robinson ester/ alpha-D-Glucose 6-phosphate	C00092
GA3P	Glyceraldehyde 3-phosphate	C3H5O6P	-2	142-10-9	C3H7O6P	D-glyceraldehyde 3-phosphate/ (2R)-2-Hydroxy-3-(phosphonooxy)-propanal	C00661
H_c	H+, cellular proton	H	1	12408-02-5	H2	Hydrogen Ion/ Proton	C00080
H_e	H+, extra cellular proton driving proton gradient	H	1	12408-02-5	H2	Hydrogen Ion/ Proton	C00080
H_ex	H+, extra cellular proton charge balanceing produced acids	H	1	12408-02-5	H2	Hydrogen Ion/ Proton	C00080
H2	hydrogen	H2	0	1333-74-0		hydrogen	C00282
H2_ex	hydrogen (extracellular)	H2	0	1333-74-0		hydrogen	C00282
H2O	water	H2O	0	-			C00081
HCO3	bicarbonate	HCO3	-1	71-52-3	H2CO3	Hydrogen carbonate, Hydroxidodioxidocarbonate(1−)	C00288
H-CoA	Coenzyme A	C21H32N7O16P3S	-4	85-61-0	C21H36N7O16P3S	CoA/ CoA-SH/ CoASH	C00010
ICI	Isocitrate	C6H5O7	-3	30810-51-6	C6H8O7	Isocitric acid/ 1-Hydroxytricarballylic acid/ 2/ 3-tricarboxylic acid/ 1-Hydroxypropane-1	C00311
lactate	D-Lactate	C3H5O3	-1	10326-41-7	C3H6O3	(R)-Lactate/ D-Lactic acid/ D-2-Hydroxypropanoic acid/ D-2-Hydroxypropionic acid	C00256
lactate_ex	(extracellular)
MAL	L-Malate	C4H4O5	-2	97-67-6	C4H6O5	(S)-Malate/ L-Apple acid/ L-Malic acid/ L-2-Hydroxybutanedioic acid/ Malate	C00149
MeCoFeSP	H3C-Co-FeS-P, methyl-corrinoid iron-sulfur protein
Methenyl-THF	5,10-Methenyltetrahydrofolate	C20H21N7O6	0	7444-29-3		N-[4-(3-amino-1-oxo-1,4,5,6,6a,7-hexahydro-8H-imidazo[1,5-f]pteridin-10-ium-8-yl)benzoyl]-L-glutamic acid	C00445
Methylene-THF	5,10-Methylenetetrahydrofolate	C20H23N7O6	0			(6R)-5,10-Methylenetetrahydrofolate	C00445
Methyl-THF	2-Methyltetrahydrofuran	C20H25N7O6	0	96-47-9		5-Methyltetrahydrofolate	C00440
NAD	Nicotinamide adenine dinucleotide	C21H27N7O14P2	-1	53-84-9	C21H28N7O14P2	NAD+/ NAD/ beta-Diphosphopyridine Nucleotide/ beta-NAD/ beta-Nicotinamide adenine dinucleotide	C00003
NADH	Nicotinamide adenine dinucleotide - reduced	C21H28N7O14P2	-2	58-68-4	C21H29N7O14P2	DPNH/ NADH	C00004
NADP	Nicotinamide adenine dinucleotide phosphate	C21H25N7O17P3	-3	53-59-8		NADP/ beta-Nicotinamide adenine dinucleotide phosphate/ NADP+	C00006
NADPH	Nicotinamide adenine dinucleotide phosphate - reduced	C21H26N7O17P3	-4	2646-71-1	C21H30N7O17P3	TPNH/ beta-triphosphopyridine nucleotide/ NADPH	C00005
OAA	Oxaloacetate	C4H2O5	-2	328-42-7	C4H4O5	Oxalacetic acid/ Oxaloacetic acid/ 2-oxobutanedioic acid/ Oxosuccinic acid	C00036
OAA_YE	Oxaloacetate from yeast extract	C4H2O5	-2	328-42-7	C4H4O5	Oxalacetic acid/ Oxaloacetic acid/ 2-oxobutanedioic acid/ Oxosuccinic acid	C00036
OAA_YE_ex	Oxaloacetate from yeast extract (extracellular)	C4H2O5	-2	328-42-7	C4H4O5	Oxalacetic acid/ Oxaloacetic acid/ 2-oxobutanedioic acid/ Oxosuccinic acid	C00036
P	Phosphate	HO4P	-2	14265-44-2	H3O4P	Pi/ Orthophosphate/ Phosphoric acid	C00009
P_ex	Phosphate (extracellular)	HO4P	-2	14265-44-2	H3O4P	Pi/ Orthophosphate/ Phosphoric acid	C00009
PEP	Phosphoenolpyruvate	C3H2O6P	-3	138-08-9	C3H5O6P	Phosphoenolpyruvic acid/ PEP	C00074
PEP_YE	Phosphoenolpyruvate from yeast extract	C3H2O6P	-3	138-08-9	C3H5O6P	Phosphoenolpyruvic acid/ PEP	C00074
PEP_YE_ex	Phosphoenolpyruvate from yeast extract (extracellular)	C3H2O6P	-3	138-08-9	C3H5O6P	Phosphoenolpyruvic acid/ PEP	C00074
PP	Di-phosphate	H4P2O7	0			PPi, Diphosphoric acid, Pyrophosphate	C00013
PYR	Pyruvate	C3H3O3	-1	127-17-3	C3H4O3	Pyruvic acid/ 2-Oxopropanoate/ 2-Oxopropanoic acid/ Pyroracemic acid/ alpha-Ketopropionic acid/ 2-Ketopropionic Acid	C00022
PYR_YE	Pyruvate from yeast extract	C3H3O3	-1	127-17-3	C3H4O3	Pyruvic acid/ 2-Oxopropanoate/ 2-Oxopropanoic acid/ Pyroracemic acid/ alpha-Ketopropionic acid/ 2-Ketopropionic Acid	C00022
PYR_YE_ex	Pyruvate from yeast extract (extracellular)	C3H3O3	-1	127-17-3	C3H4O3	Pyruvic acid/ 2-Oxopropanoate/ 2-Oxopropanoic acid/ Pyroracemic acid/ alpha-Ketopropionic acid/ 2-Ketopropionic Acid	C00022
RIB-5P	alpha-D-Ribose 5-phosphate	C5H9O8P	-2	4300-28-1	C5H11O8P	D-Ribose 5-phosphate/ D-Ribose-5-phosphate/ Ribose 5-phosphate	C00117
RIBO-5P	D-Ribulose 5-phosphate	C5H9O8P	-2	4151-19-3	C5H11O8P		C00199
RIBO-5P_YE	D-Ribulose 5-phosphate from yeast extract	C5H9O8P	-2	4151-19-3	C5H11O8P		C00199
RIBO-5P_YE_ex	D-Ribulose 5-phosphate from yeast extract (extracellular)	C5H9O8P	-2	4151-19-3	C5H11O8P		C00199
S7P	Sedoheptulose 7-phosphate	C7H13O10P	-2	None	C7H15O10P	altro-Heptulose 7-phosphate	C00281
SUCC	Succinate	C4H4O4	-2	110-15-6	C4H6O4	Succinic acid/ Butanedionic acid/ Ethylenesuccinic acid	C00042
THF	Tetrahydrofolate	C4H8O	0	109-99-9		5,6,7,8-Tetrahydrofolate, Tetrahydrofolic acid	C00101
XYL-5P	D-Xylulose 5-phosphate	C5H9O8P	-2	None	C5H11O8P	D-xylulose-5-P	C00231
yeast_extract	yeast extract	-	-	-	-	-	-

## Sheet: reactions
Reaction identifyer	stiochiometry	set rates	reversibility forward 1; revesible 0
R78	1 fruc_ex + 1 ATP = 1 ADP + 1 F1P	5.247	1
R2	1 ATP + 1 F1P = 1 ADP + 1 F-16-BP + 1 H_c	#	1
R4	1 G6P = 1 F6P	#	0
R5	1 ATP + 1 F6P = 1 ADP + 1 F-16-BP + 1 H_c	#	1
R6	1 F-16-BP + 1 H2O = 1 F6P + 1 P	#	1
R7	1 F-16-BP = 1 GA3P + 1 DHAP	#	0
R8	1 DHAP = 1 GA3P	#	0
R9	1 P + 1 GA3P + 1 NAD = 1 H_c + 1 NADH + 1 13-PG	#	0
R10	1 P + 1 GA3P + 1 NADP = 1 H_c + 1 13-PG + 1 NADPH	0	0
R11	1 ADP + 1 13-PG = 1 ATP + 1 3-PG	#	0
R12	1 3-PG = 1 2-PG	#	0
R13	1 2-PG = 1 H2O + 1 PEP	#	0
R14	1 ADP + 1 H_c + 1 PEP = 1 ATP + 1 PYR	#	1
R15	1 ATP + 1 P + 1 PYR = 1 H_c + 1 PEP + 1 AMP + 1 PP	#	1
R17	1 RIB-5P = 1 XYL-5P	#	0
R18	1 RIB-5P = 1 RIBO-5P	#	0
R19	1 GA3P + 1 S7P = 1 XYL-5P + 1 RIBO-5P	#	0
R20	1 GA3P + 1 S7P = 1 F6P + 1 E-4P	#	0
R21	1 F6P + 1 GA3P = 1 XYL-5P + 1 E-4P	#	0
R22	1 PYR + 1 H-CoA + 1 Fdox = 1 H_c + 1 AC-CoA + 1 Fdred + 1 CO2	#	0
R23	1 H2O + 1 AC-CoA + 1 OAA = 1 H_c + 1 H-CoA + 1 CIT	#	1
R24	1 CIT = 1 ICI	#	0
R25	1 NAD + 1 ICI = 1 H_c + 1 NADH + 1 2-OXO + 1 CO2	#	1
R26	1 CIT = 1 OAA + 1 acetate	#	1
R27	1 H2O + 1 FUM = 1 MAL	#	0
R30	1 NAD + 1 MAL = 1 H_c + 1 NADH + 1 OAA	#	0
R31	1 ATP + 1 PYR + 1 HCO3 = 1 ADP + 1 P + 1 OAA	#	1
R32	1 ATP + 1 OAA = 1 ADP + 1 PEP + 1 CO2	#	1
R33	1 NADP + 1 MAL = 1 NADPH + 1 PYR + 1 CO2	#	1
R34	1 OAA = 1 PYR + 1 CO2	#	1
R35	1 NAD + 1 MAL = 1 NADH + 1 PYR + 1 CO2	#	1
R39	1 NADP + 1 H-CoA + 1 ACA = 1 H_c + 1 NADPH + 1 AC-CoA	#	0
R40	1 H_c + 1 NADH + 1 AC-CoA = 1 NAD + 1 H-CoA + 1 ACA	0	1
R41	1 H_c + 1 NADH + 1 ACA = 1 NAD + 1 ethanol	#	0
R42	1 P + 1 AC-CoA = 1 H-CoA + 1 ACP	#	0
R43	1 ADP + 1 ACP = 1 ATP + 1 acetate	#	0
R44	3 H_c + 1 Fdred + 1 acetate = 1 H2O + 1 Fdox + 1 ACA	#	1
R45	1 H_c + 1 NADH + 1 PYR = 1 NAD + 1 lactate	#	0
R46	2 PYR = 1 CO2 + 1 AcLac	#	1
R47	1 AcLac = 1 CO2 + 1 AcTn	#	0
R48	1 H_c + 1 NADH + 1 AcTn = 1 NAD + 1 2,3-BDO	#	0
R50	1 H2O + 1 Fdox + 1 CO = 2 H_c + 1 Fdred + 1 CO2	#	0
R52	1 H_c + 1 formate = 1 CO2 + 1 H2	0	0
R53	1 H_c + 1 NADPH + 1 Fdred + 2 CO2 = 1 NADP + 1 Fdox + 2 formate	#	0
R54	1 ATP + 1 formate + 1 THF = 1 ADP + 1 P + 1 formyl-THF	#	1
R55	1 H_c + 1 formyl-THF = 1 H2O + 1 Methenyl-THF	#	0
R56	1 H_c + 1 NADPH + 1 Methenyl-THF = 1 NADP + 1 Methylene-THF	#	1
R58	2 NADH + 1 Fdox + 1 Methylene-THF = 2 NAD + 1 Fdred + 1 Methyl-THF	#	1
R59	1 Methyl-THF + 1 CoFeSP = 1 MeCoFeSP + 1 THF	#	0
R60	1 H-CoA + 1 Fdred + 1 CO2 + 1 MeCoFeSP = 1 AC-CoA + 1 Fdox + 1 CoFeSP	#	1
R62	3 H_c + 1 NADPH + 1 Fdred = 1 NADP + 1 Fdox + 2 H2	#	1
R64	1 Fdred = 1 Fdox + 1 H2	#	1
R65	1 H_c + 1 NADH + 2 NADP + 1 Fdred = 1 NAD + 2 NADPH + 1 Fdox	#	1
R67	3 H_c + 1 NAD + 1 Fdred = 1 NADH + 1 Fdox + 2 H_e	#	1
R68	1 ATP + 1 H2O = 1 ADP + 1 H_c + 1 P	#	1
R69	1 ATP + 1 AMP = 2 ADP	#	1
R71	1 ADP + 1 P + 4 H_e = 1 ATP + 3 H_c + 1 H2O	#	1
R74	1 H2O + 1 PP = 1 H_c + 2 P	#	1
R84	1 2,3-BDO = 1 2,3-BDO_ex	0.681	1
R82	1 H_c + 1 acetate = 1 acetate_ex + 1 H_ex	4.401	1
R83	1 ethanol = 1 ethanol_ex	3.446	1
R85	1 H_c + 1 lactate = 1 lactate_ex + 1 H_ex	1.978	1
R51	1 H2O + 1 CO = 1 CO2 + 1 H2	#	1
R200	1 CO2 = 1 CO2_ex	#	0
R201	1 H2 = 1 H2_ex	#	1
R86	1 H_c + 1 P = 1 P_ex + 1 H_e	#	0
R49	1 H_c + 1 HCO3 = 1 H2O + 1 CO2	#	0
R205	1 NADH + 1 FUM = 1 NAD + 1 SUCC	0	1
Biomass	56.454 ATP + 0.252 F6P + 0.167 G6P + 36.808 H2O + 0.598 GA3P + 0.314 NAD + 12.643 NADPH + 1.054 3-PG + 0.818 PEP + 2.741 PYR + 0.271 RIBO-5P + 0.313 E-4P + 2.719 AC-CoA + 1.478 OAA + 0.975 2-OXO = 55.164 ADP + 40.66 H_c + 55.164 P + 0.314 NADH + 12.643 NADP + 1.29 AMP + 1.29 PP + 2.719 H-CoA + 1.777 CO2 + 1 Biomass	0.06	1
R300	0.078 H-CoA + 1 yeast_extract = 0.078 AC-CoA_YE + 0.068 RIBO-5P_YE + 0.184 2-OXO_YE + 0.129 3-PG_YE + 0.044 E-4P_YE + 0.278 G6P_YE + 0.151 OAA_YE + 0.083 PEP_YE + 0.234 PYR_YE	1	1
R301	1 G6P_YE = 1 G6P_YE_ex	#	1
R302	1 RIBO-5P_YE = 1 RIBO-5P_YE_ex	#	1
R303	1 E-4P_YE = 1 E-4P_YE_ex	#	1
R304	1 3-PG_YE = 1 3-PG_YE_ex	#	1
R305	1 PEP_YE = 1 PEP_YE_ex	#	1
R306	1 PYR_YE = 1 PYR_YE_ex	#	1
R307	1 AC-CoA_YE = 1 H-CoA + 1 AC-CoA_YE_ex	#	1
R308	1 2-OXO_YE = 1 2-OXO_YE_ex	#	1
R309	1 OAA_YE = 1 OAA_YE_ex	#	1
R317	1 AC-CoA_YE = 1 AC-CoA	#	1
R311	1 G6P_YE = 1 G6P	#	1
R312	1 RIBO-5P_YE = 1 RIBO-5P	#	1
R313	1 E-4P_YE = 1 E-4P	#	1
R314	1 3-PG_YE = 1 3-PG	#	1
R315	1 PEP_YE = 1 PEP	#	1
R316	1 PYR_YE = 1 PYR	#	1
R318	1 2-OXO_YE = 1 2-OXO	#	1
R319	1 OAA_YE = 1 OAA	#	1
R500	1 H_c + 1 NAD + 1 cathode_electron = 1 NADH	0	1
R501	1 H_c + 1 NADP + 1 cathode_electron = 1 NADPH	0.2268	1
R502	1 H_c + 1 Fdox + 1 cathode_electron = 1 Fdred	0	1
